# Supplementary material for: Skin Wound Healing Rate in Fish Depends on Species and Microbiota
Source: Int J Mol Sci. 2021 Jul 21;22(15):7804. doi: 10.3390/ijms22157804 (PMC8346108; doi:10.3390/ijms22157804)
Supplement: Supplementary file 1 [file ijms-22-07804-s001.zip]

Archive with 1 entries (1 files):
- ijms-1273448-supplementary.pdf
